# Supplementary material for: Minimum information about a single amplified genome (MISAG) and a metagenome-assembled genome (MIMAG) of bacteria and archaea
Source: Nat Biotechnol. 2017 Aug 1;35(8):725–31. doi: 10.1038/nbt.3893 (PMC6436528; doi:10.1038/nbt.3893)
Supplement: Supplementary Tables — Supplementary Table 1 (XLSX 19 kb) [file 41587_2017_BFnbt3893_MOESM9_ESM.xlsx]

## Sheet: Terms_and_CVs
General genome metadata currently not in MIGS
mandatory	analysis project type
	single amplified genome (SAG)
	metagenome-assembled genome (MAG)
mandatory	taxa id
	16S rRNA gene
	multi marker approach
	other
mandatory	assembly software
	tool used for assembly
optional	annotation
	tool or pipeline used for annotation
Genome quality
mandatory	assembly quaility
	Finished: Single, validated, contiguous sequence per replicon without gaps or ambiguities with a consensus error rate equivalent to Q50 or better. Assembly statistics*.
	High Quality Draft:Multiple fragments where gaps span repetitive regions. Assembly statistics*. Presence of the 23S, 16S and 5S rRNA genes and at least 18 tRNAs.
	Medium Quality Draft:Many fragments with little to no review of assembly other than reporting of standard assembly statistics*.
	Low Quality Draft:Many fragments with little to no review of assembly other than reporting of standard assembly statistics*.
mandatory	completeness score
	High Quality Draft: >90%
	Medium Quality Draft: >50%
	Low Quality Draft: < 50%
mandatory	contamination score
	High Quality Draft: < 5%
	Medium Quality Draft: < 10%
	Low Quality Draft: < 10%
mandatory	completeness software
	checkm
	anvi'o
	busco
	other
optional	number of contigs
	value
optional	16S recovered
	yes/no
optional	16S recovery software
	checkm
	rnammer
	metaxa2
	other
optional	number of standard tRNAs extracted
	value 0-21
optional	tRNA extraction software
	trnascan-se
	aragorn
	other
optional	completeness approach
	marker gene based
	reference genome based
	other
optional	contam screen input
	reads
	contigs
optional	contam screen parameters
	ref db
	kmer
	coverage
	ref db+kmer
	ref db+coverage
	ref db+kmer+coverage
	kmer+coverage
	other
optional	decontamination software
	checkm/refinem
	anvi'o
	prodege
	bbtools:decontaminat.sh
	acdc
	combination
	other
SAG metadata
mandatory	cell isolation approach
	flow cytometric cell sorting
	microfluidics
	lazer-tweezing
	optical manip
	micromanipulation
	other
mandatory	single cell lysis approach
	chemical
	enzymatic
	physical
	chemical+enzymatic
	chemica+physical
	enzymatic+physical
	chemical+enzymatic+physical
optional	single cell lysis kit protocol
	kit/protocol name
mandatory	wga amp approach
	pcr based
	mda based
optional	wga amp kit
	kit name
MAG metadata
mandatory	bin parameters
	homology search
	kmer
	coverage
	codon usage
	homology search+kmer
	homology search+kmer+coverage
	homology search+kmer+coverage+codon usage
	kmer+coverage
	kmer+coverage+codon usage
	other
madatory	binning software
	metabat
	maxbin
	anvi'o
	concoct
	groopm
	esom
	metawatt
	combination
	other
optional	reassembly post binning
	yes/no
optional	mag coverage software
	bwa
	bbmap
	bowtie
	other
* Assembly statistics include, but are not limited to total assembly size, number of contigs, contig N50/L50, and maximum contig length.

## Sheet: Definitions_of_each_Term-CV
Definitions of Terms and CVs on previous tab
Term	Definition	Possible Values
analysis project type	single cell genome or genome from metagenome	single cell genome, genome from metagenome
taxa id	the phylogenetic marker(s) used to assign an organism name to the SAG or MAG	16S, multi-marker approach
assembly software	tool used for assembly	name of tool used
annotation	tool used for annotation	name of tool or pipeline used
assembly quaility	the assembly quality category (high, med or low) based on sets of criteria outlined for each assembly quality category	high, med, low
number of contigs	total number of contigs in the cleaned/submitted assembly that makes up a given SAG or MAG	value
16S recovered	can a 16S gene be recovered from the submitted SAG or MAG?	yes, no
16S recovery software	tools uesd for 16S extraction	name of tool used
number of standard trnas extracted	the total number of tRNAs identified from the SAG or MAG	value 0-21
tRNA extraction software	tool used for tRNA identification	name of tool used
completeness score: high med low	completeness score which is typically based on either the fraction of markers found as compared to a database or the percent of a genome found as compared to a closely related reference genome	high 100-90, med 50-89.9, low < 49.9
completeness software	tool used for completion estimate	name of tool used
completeness approach	the approach used to determine the completeness of a given SAG or MAG, which would typically make use of a set of conserved marker genes or a closely related reference genome	marker gene, reference based
contamination score	this contamination score is based on the fraction of single-copy genes that are observed more than once in a query genome. contamination must be below 5% for a SAG or MAG to be deposited into any of the public databases	value < 5%
contam screen input	the type of sequence data used as input	reads, contigs
contam screen parameters	specific parameters used in the decontamination sofware	ref db, kmer, coverage, combination
decontamination software	tool(s) used in contaminantion screening	checkm/refinem, anvi'o, prodege, bbtools: decontaminate.sh, acdc, combination
sort tech	method used to sort/isolate cells of interest	flow cytometric cell sorting, microfluidics, lazer-tweezing, optical manip, micromanipulation, other
single cell lysis approach	method used to free DNA from interior of the cell(s)	checkmical, enzymatic, physical, combination
single cell lysis kit protocol	name of the kit or standard protocol used for cell(s) lysis	kit, protocol name
wga amp approach	method used to amplify genomic DNA in preparation for sequencing	pcr based, mda based
wga amp kit	kit used to amplify genomic DNA in preparation for sequencing	kit name
bin parameters	the parameters that have been applied during the extraction of genomes from metagenomic datasets	homology search, kmer, coverage, codon usage, combination
binning software	tool(s) used for the extraction of genomes from metagenomic datasets	metabat, maxbin, concoct, groupm, esom, metawatt, combination, other
reassembly post binning	has an assembly been performed on a genome bin extracted from a metagenomic assembly?	yes, no
MAG coverage software	tool(s) used to determine the genome coverage if coverage is used as a binning parameter in the extraction of genomes from metagenomic datasets	bwa, bbmap, bowtie, other
